# Supplementary material for: Enhancing near-infrared II photodynamic therapy with nitric oxide for eradicating multidrug-resistant biofilms in deep tissues
Source: Bioact Mater. 2023 Nov 25;33:341–54. doi: 10.1016/j.bioactmat.2023.11.006 (PMC10724540; doi:10.1016/j.bioactmat.2023.11.006)
Supplement: Multimedia component 1 [file mmc1.zip]

Archive with 2 entries (1 files):
- Supporting Information BIOMAT 1559/
- Supporting Information BIOMAT 1559/Supporting Information .docx
